# Supplementary material for: Fine Mapping of a Major Locus for Leaf Sheath Hairiness in Wheat Identifies TaSAIN1-4D as a Candidate Gene
Source: Genes (Basel). 2025 Sep 20;16(9):1117. doi: 10.3390/genes16091117 (PMC12469731; doi:10.3390/genes16091117)
Supplement: Supplementary file 1 [file genes-16-01117-s001.zip]

Archive with 2 entries (2 files):
- Figures Supp.zip
- Table S.pdf
